# Supplementary material for: Enjoyment of Physical Activity—Not MVPA during Physical Education—Predicts Future MVPA Participation and Sport Self-Concept
Source: Sports (Basel). 2021 Sep 10;9(9):128. doi: 10.3390/sports9090128 (PMC8470923; doi:10.3390/sports9090128)
Supplement: Supplementary file 1 [file sports-09-00128-s001.zip]

Archive with 1 entries (1 files):
- sports-1344019-supplementary.pdf
